# Supplementary material for: Investigating the effects of mobile bottom fishing on benthic carbon processing and storage: a systematic review protocol
Source: Environ Evid. 2024 Oct 15;13:24. doi: 10.1186/s13750-024-00348-z (PMC11476316; doi:10.1186/s13750-024-00348-z)
Supplement: Supplementary file 3 — Supplementary Material 3 [file 13750_2024_348_MOESM3_ESM.xlsx]

## Sheet: Read Me
Column Heading (Meta)	Definition
Source_Reference	Citation allowing identification of source paper / database
Source_ID	Numerical identifier allocated to each individual source
Study_ID	Numerical identifier allocated to each individual study
Study_Key	Alphanumeric coding identifying differences between individual studies with same source
Study_Area	Study area extracted from paper
Region	Classification of study area according to fixed geographical regions
Ocean	Ocean or sea in which study took place extracted from paper
Latitude	Study Latitude
Longitude	Study Longitude
Depth_m	Mean water depth extracted as a continuous variable from paper or from GEBCO when not provided
Habitat_Description	Habitat description extracted from paper
Sediment_Description	Sediment description extracted from paper
Folk_Category	Sediment grouping according to FOLK classification system
Biogenic_pct	Percentage biogenic sediments, extracted as a continuous variable from paper or from dbSEABED (http://instaar.colorado.edu/~jenkinsc/dbseabed/) when not provided.
Gravel_pct	Percentage gravel sediments, extracted as a continuous variable from paper or from dbSEABED (http://instaar.colorado.edu/~jenkinsc/dbseabed/) when not provided.
Sand_pct	Percentage sand sediments, extracted as a continuous variable from paper or from dbSEABED (http://instaar.colorado.edu/~jenkinsc/dbseabed/) when not provided.
Mud_pct	Percentage mud sediments, extracted as a continuous variable from paper or from dbSEABED (http://instaar.colorado.edu/~jenkinsc/dbseabed/) when not provided.
Fishing_Gear_Description	Fishing gear description extracted from paper
Gear_Type	Classification of fishing gear: otter trawl (OT); beam trawl (BT); towed dredge (TD), hydraulic dredge (HD), digging (D), and racking (R)
Disturbance_Intensity	Description of fishing intensity extracted from paper, as number of times fushed
IDIS_f	The number of times a unit area was fished (e.g., where f = 1 the whole experimental area was covered once by fishing gear).
Fishing_History_Description	Description of fishing history extracted from paper
Fishing_History	Classification of fishing history: undisturbed (no or negligible fishing activity for at least 10 years prior to the fishing experiment); disturbed (fishing activity in the last 10 years propr to the fishing experiment)
Column Heading (Quantitative)	Definition
Study_ID	Numerical identifier allocated to each individual study
Sample_ID	Numerical identifier allocated to each individual sample
Outcome_Description	Description of outcome extracted from paper
Sampling_Latitude	Latitude at which sample was collected
Sampling_Longitude	Longitude at which sample was collected
Sampling_Date	Date on which sample was collected
Sampling_Month	Month in which sample was collected
Sampling_Year	Year in which sample was collected
Sampling_Season	Season in which sample was collected, calculated according to hemisphere (Spring, Summer, Autumn, Winter)
Sampling_Time_days	Amount of time which has passed between trawling disturbance and sample collection (days)
Study_Design	BA (Before/After); CI (Control/Impact; BACI (Before/After/Control/Impact); Gradient
CA: Confounding	List any confounding factors
Psuedoreplication or Unbalanced design	Note any pseudoreplication or unbalanced design
Sampling_Methodology	Note sampling methodology, as per text
Sed_Wat_Bio	Is the sample a sediment, water column, of biological sample?
Sed_Depth_m	Depth at which sample was taken, if sediment (in meters)
Outcome	Classiciation of outcome
Units	Units associated with outcome
Sampling_Gear	Sampling equipment used for collecting outcome data, extracted from paper
Before_Ctrl_mean	Mean result before fishing disturbance in the control area
Before_Ctrl_SD	Standard deviation before fishing disturbance in the control area
Before_Ctrl_n	Number of samples used to obtain mean and standard deviation before fishing in the control area
Before_Imp_mean	Mean result before fishing disturbance in the impacted area
Before_Imp_SD	Standard deviation before fishing disturbance in the impacted area
Before_Imp_n	Number of samples used to obtain mean and standard deviation before fishing in theimpacted area
After_Ctrl_mean	Mean result after fishing disturbance in the control area
After_Ctrl_SD	Standard deviation after fishing disturbance in the control area
After_Ctrl_n	Number of samples used to obtain mean and standard deviation after fishing in the control area
After_Imp_mean	Mean result after fishing disturbance in the impacted area
After_Imp_SD	Standard deviation after fishing disturbance in the impacted area
After_Imp_n	Number of samples used to obtain mean and standard deviation after fishing in theimpacted area

## Sheet: Meta
Source_Reference	Source_ID	Study_ID	Study_Key	Study_Area	Region	Ocean	Latitude	Longitude	Depth_m	Habitat_Description	Sediment_Description	Folk_Category	Biogenic_pct	Gravel_pct	Sand_pct	Mud_pct	Fishing_Gear_Description	Gear_Type	Disturbance_Intensity	IDIS_f	Fishing_History_Description	Fishing_History

## Sheet: Quantitative
Study_ID	Sample_ID	Outcome_Description	Sampling_Latitude	Sampling_Longitude	Sampling_Date	Sampling_Month	Sampling_Year	Sampling_Season	Sampling_Time_days	Study_Design	CA: Confounding	Psuedoreplication or Unbalanced design	Sampling_Methodology	Sed_Wat_Bio	Sed_Depth_m	Outcome	Units	Before_Ctrl_mean	Before_Ctrl_SD	Before_Ctrl_n	Before_Imp_mean	Before_Imp_SD	Before_Imp_n	After_Ctrl_mean	After_Ctrl_SD	After_Ctrl_n	After_Imp_mean	After_Imp_SD	After_Imp_n
