# Supplementary material for: Investigating the effects of mobile bottom fishing on benthic carbon processing and storage: a systematic review protocol
Source: Environ Evid. 2024 Oct 15;13:24. doi: 10.1186/s13750-024-00348-z (PMC11476316; doi:10.1186/s13750-024-00348-z)
Supplement: Supplementary file 4 — Supplementary Material 4 [file 13750_2024_348_MOESM4_ESM.xlsx]

## Sheet: Read Me
Title	Search string development
Author	Stacey L. Felgate (s.felgate@hw.ac.uk)
Date	2023-05-12
Edited	2023-10-17
Version	v6
Summary	This spreadsheet documents the evolution of the search string used in this study
Tab	Contents
Final String	Final agreed search string
Retrieval Test	Comprehensiveness test against a list of benchmark publications
Evolution	Information on the dates of the search, specific strings used, boolean operators, number of returned articles, actions performed, and notes
Qualifiers	Possible marine qualifiers and sub-string built up and tested using them
Populations	Possible population terms and sub-string built up and tested using them
Interventions	Possible intervention terms and sub-string built up and tested using them
Outcomes	Possible outcome terms and sub-string built up and tested using them
We did not include any change terms to remain inclusive.

## Sheet: Final String
Data source	Search string	Search type
WoS	TS = (benth* OR *benthic OR *bottom OR demersal* OR sediment* OR seabed) AND (bacteria* OR biogeochem* OR biomarker$ OR biot* OR bioturb* OR carbon* OR "chemical characteristic*" OR "chemical composition" OR "chemical parameter*" OR chlorophyll OR "dissolved inorganic" OR "dissolved organic" OR DOC OR *fauna OR fauna* OR *flora OR geochemistry OR habitat OR isotop* OR maerl OR methane OR microb* …	TOPIC
SCOPUS	TS = (benth* OR *benthic OR *bottom OR demersal* OR sediment* OR seabed) AND (bacteria* OR biogeochem* OR biomarker? OR biot* OR bioturb* OR carbon* OR "chemical characteristic*" OR "chemical composition" OR "chemical parameter*" OR chlorophyll OR "dissolved inorganic" OR "dissolved organic" OR DOC OR *fauna OR fauna* OR *flora OR geochemistry OR habitat OR isotop* OR maerl OR methane OR microb* …	Title, Abstract, Keywords
ProQuest	TS = (benth* OR bottom OR demersal* OR sediment* OR seabed) AND noft(bacteria* OR biogeochem* OR biomarker OR biot* OR bioturb* OR carbon* OR "chemical characteristic*" OR "chemical composition" OR "chemical parameter*" OR chlorophyll OR "dissolved inorganic" OR "dissolved organic" OR DOC OR fauna* OR flora OR geochemistry OR habitat OR isotop* OR maerl OR methane OR microb* OR nitrogen* OR nutri…	NOFT
Index to Theses Online	TS = (benth* OR bottom OR demersal* OR sediment* OR seabed) AND (bacteria* OR biomarker OR carbon* OR chlorophyll OR "dissolved inorganic" OR "dissolved organic" OR DOC OR fauna* OR flora OR geochemistry OR habitat OR maerl OR methane OR microb* OR nitrogen* OR nutrient* OR "organic matter" OR oxygen OR phosph* OR POC OR resuspension OR "suspended sediment" OR TOC) AND (drag* OR dredg* OR trawl* …	NOFT
Digital Dissertations Online	TS = (benth* OR bottom OR demersal* OR sediment* OR seabed) AND (bacteria* OR biomarker OR carbon* OR chlorophyll OR "dissolved inorganic" OR "dissolved organic" OR DOC OR fauna* OR flora OR geochemistry OR habitat OR maerl OR methane OR microb* OR nitrogen* OR nutrient* OR "organic matter" OR oxygen OR phosph* OR POC OR resuspension OR "suspended sediment" OR TOC) AND (drag* OR dredg* OR trawl* …	NOFT
Google	TS = (carbon AND trawling)	na
Google Scholar	TS = (carbon AND trawling)	na
American Fisheries Society (https://fisheries.org )	TS = (carbon AND trawling)	na
National Oceanic and Atmospheric Administration (https://www.noaa.gov)	TS = (carbon AND trawling)	na

## Sheet: Retrieval Test
Lead Author	Year	Title	Link	Journal	Retrieved?	Reason
Abdul Jaleel	2015	Evaluation of changes in macrobenthic standing stock and polychaete community structure along the south eastern Arabian Sea shelf during the monsoon trawl-ban	https://doi.org/10.1016/j.csr.2015.04.011	Continental Shelf Research	Yes
Abgbayani	2015	Cumulative impact of bottom fisheries on benthic habitats: A quantitative spatial assessment in British Columbia, Canada	https://doi.org/10.1016/j.ocecoaman.2015.08.015	Ocean and Coastal Management	Yes
Alexander	2014	Long‑term trends in invertebrate–habitat relationships under protected and fished conditions.	https://doi.org/10.1007/s00227-014-2462-2	Marine Biology	Yes
Allen	2007	Effects of demersal trawling on ecosystem functioning in the North Sea: a modelling study	https://www.int-res.com/abstracts/meps/v336/p63-75/	MEPS	Yes
Almroth-Rosel	2012	Effects of simulated natural and massive resuspension on benthic oxygen, nutrient and dissolved inorganic carbon fluxes in Loch Creran, Scotland	https://www.sciencedirect.com/science/article/pii/S1385110112000639?casa_token=K937m34i4	Journal of Sea Research	Yes
Amoroso	2018	Bottom trawl fishing footprints on the world's continental shelves	https://doi.org/10.1073/pnas.1802379115	PNAS	Yes
Arjona-Camas	2021	Natural vs. trawling-induced water turbidity and sediment transport variability within the Palamï¿½ï¿½s Canyon (NW Mediterranean) [Dataset]	https://link.springer.com/article/10.1007/s11001-021-09457-7	Marine Geophysical Research	Yes
Aronja-Camas	2019	Evidence of trawling-induced resuspension events in the generation of nepheloid layers in the Foix submarine canyon (NW Mediterranean)	https://doi.org/10.1016/j.jmarsys.2019.05.003	Journal of Marine Systems	Yes
Arroyo	2019	Ascidians (Chordata: Tunicata) from circalittoral and upper-bathyal soft bottoms of the Iberian Mediterranean. Bottom trawling impact	https://doi.org/10.1016/j.rsma.2021.101669	Frontiers in Marine Science	Yes
Atkinson	2011	Effects of demersal trawling along the west coast of southern Africa: multivariate analysis of benthic assemblages	https://doi.org/10.3354/meps08956	MEPS	Yes
Beck	2015	Effects of clam rake harvesting on the intertidal Ruditapes habitat of the English Channel.	https://doi.org/10.1093/icesjms/fsv137	ICES Journal of Marine Science	Yes
Bergman	2015	Effects of a 5-year trawling ban on the local benthic community in a wind farm in the Dutch coastal zone	https://doi.org/10.1093/icesjms/fsu193	ICES Journal of Marine Science	Yes
Bhagirathan	2010	Impact of bottom trawling on sediment characteristics-a study along inshore waters off Veraval coast, India	https://doi.org/10.1007/s10661-008-0700-0	Environmental Monitoring and Assessment	Yes
Bhagirathan	2014	Impact of bottom trawling on the epifauna off Veraval coast, India	https://krishi.icar.gov.in/jspui/bitstream/123456789/41085/1/Impact%20of%20bottom%20trawling%20on%20epifauna.pdf	Indian Journal of Geology and Marine Sciences	Yes
Black	2022	Assessing the potential vulnerability of sedimentary carbon stores to bottom trawling disturbance within the UK EEZ	https://www.frontiersin.org/articles/10.3389/fmars.2022.892892/full	Frontiers in Marine Science	Yes
Bolam	2014	Sensitivity of macrobenthic secondary production to trawling in the English sector of the Greater North Sea: A biological trait approach	https://doi.org/10.1016/j.seares.2013.05.003	Journal of Sea Research	Yes
Boldina	2014	Fine-scale spatial distribution of the common lugworm Arenicola marina, and effects of intertidal clam fishing	https://doi.org/10.1016/j.ecss.2014.03.019	Estuarine, Coastal and Shelf Science	Yes
Boudaya	2014	Fishing impact on deep Mediterranean rocky habitats as revealed by ROV investigation	https://www.sciencedirect.com/science/article/abs/pii/S0006320714000135	Biological Conservation	Yes
Boudaya	2019	Structure of the benthic macrofauna of an anthropogenic influenced area: Skhira Bay (Gulf of Gabes, central Mediterranean Sea)	https://doi.org/10.1007/s11356-019-04809-8	Environmental Science and Pollution Research	Yes
Boulcott	2014	Impact of scallop dredging on benthic epifauna in a mixed-substrate habitat	https://doi.org/10.1093/icesjms/fst197	ICES Journal of Marine Science	Yes
Bradshaw	2021	Physical Disturbance by Bottom Trawling Suspends Particulate Matter and Alters Biogeochemical Processes on and Near the Seafloor	https://www.frontiersin.org/articles/10.3389/fmars.2021.683331/full%20	Frontiers in Marine Science	Yes
Branco	2018	Natural recovery of Zostera noltii seagrass beds and benthic nematode assemblage responses to physical disturbance caused by traditional harvesting activities	https://www.sciencedirect.com/science/article/abs/pii/S0022098117301417	Journal of Experimental Marine Biology and Ecology	Yes
Breimann	2022	Quantifying the resuspension of nutrients and sediment by demersal trawling	https://www.sciencedirect.com/science/article/pii/S0278434321002831?casa_token=JN8kvSmKF0oAAAAA:rS4KMgxbXnbbiIGk-k3pcC2PKJHWlfyYYv89rDKLFsut56GbdB0vxBMoJ8D7M-DinsPKlHOtHvU	Continental Shelf Research	Yes
Bremner	2003	Assessing functional diversity in marine benthic ecosystems: a comparison of approaches	https://www.int-res.com/articles/meps2003/254/m254p011.pdf	MEPS	Yes
Brown	2005	Effects of commercial otter trawling on the physical environment of the Bering Sea	https://www.sciencedirect.com/science/article/pii/S0278434304003292?via%3Dihub	Continental Shelf Research	Yes
Brown	2013	The influence of demersal trawl fishing gears on the resuspension of dinoflagellate cysts	https://www.sciencedirect.com/science/article/pii/S0025326X12005553?casa_token=qu5pH8E12FcAAAAA:VYGFtwaWi7dnwkEMdrYFxsIX7-g20zpBuCNWroaJPrCCgzUw-1qQEH-Wpo8S1NkrfGv9NoRzXbQ	Marine Pollution Buletin	Yes
Buhl-Mortensen	2016	Trawling disturbance on megabenthos and sediment in the Barents Sea: chronic effects on density, diversity, and composition	https://academic.oup.com/icesjms/article/73/suppl_1/i98/2573995	ICES Journal of Marine Science	Yes
Cartes	2007	Dynamics of suprabenthos off the Ebro Delta (Catalan Sea : western Mediterranean): Spatial 13 and temporal patterns and relationships with environmental factors	https://www.sciencedirect.com/science/article/abs/pii/S0272771407002363	Estuarine, Coastal and Shelf Science	Yes
Casey	2014	The impact of eutrophication and commercial fishing on molluscan communities in Long Island Sound, USA	https://www.sciencedirect.com/science/article/abs/pii/S0006320713004588	Biological Conservation	Yes
Clarke	2018	Impacts of a novel shellfishing gear on macrobenthos in a marine protected area: pump-scoop dredging in Poole Harbour, UK	https://www.alr-journal.org/articles/alr/abs/2018/01/alr170087/alr170087.html	Aquatic Living Resources	Yes
Colaco	2022	Bottom trawling in sponge grounds of the Barents Sea (arctic ocean): A functional diversity approach	https://www.sciencedirect.com/science/article/abs/pii/S0967063722000553	Deep Sea Research Part I: Oceanographic Research Papers	Yes
Collie	2000	A quantitative analysis of fishing impacts on shelf-sea benthos	https://besjournals.onlinelibrary.wiley.com/doi/full/10.1046/j.1365-2656.2000.00434.x	Journal of Animal Ecology	Yes
Collie	2017	Indirect effects of bottom fishing on the productivity of marine fish	https://onlinelibrary.wiley.com/doi/full/10.1111/faf.12193?casa_token=gKBWGEuxES4AAAAA%	Fish and Fisheries	Yes
Cook	2013	The Substantial First Impact of Bottom Fishing on Rare Biodiversity Hotspots: A Dilemma for Evidence-Based Conservation	https://journals.plos.org/plosone/article?id=10.1371/journal.pone.0069904	PLOS ONE	Yes
Costa	2014	Effects of small-scale trawling on benthic communities of estuarine vegetated and non-vegetated habitats	https://link.springer.com/article/10.1007/s10531-014-0652-3	Biodiversity and Conservation	Yes
Couce	2020	Capturing threshold responses of marine benthos along gradients of natural and anthropogenic change	https://besjournals.onlinelibrary.wiley.com/doi/full/10.1111/1365-2664.13604	Journal of Applied Ecology	Yes
Coughlan	2015	Record of anthropogenic impact on the Western Irish Sea mud belt	https://www.sciencedirect.com/science/article/abs/pii/S2213305415300060	Anthropocene	Yes
Dallapenna	2006	The impact of shrimp trawling and associated sediment resuspension in mud dominated, shallow estuaries	https://doi.org/10.1016/j.ecss.2006.04.024	Estuarine, Coastal and Shelf Science	Yes
Daly	2018	Bottom trawling at Whittard Canyon: Evidence for seabed modification, trawl plumes and food source heterogeneity	https://doi.org/10.1016/j.pocean.2017.12.010	Progress in Oceanography	Yes
Dannheim	2014	Trophic look at soft-bottom communities - Short-term effects of trawling cessation on benthos	https://www.sciencedirect.com/science/article/abs/pii/S1385110113001925	Journal of Sea Research	Yes
de Borger	2021	Impact of bottom trawling on sediment biogeochemistry: a modelling approach	https://bg.copernicus.org/articles/18/2539/2021/bg-18-2539-2021.pdf	Biogeosciences	Yes
de Haas	1997	Recent sedimentation and organic carbon burial in a shelf sea: The North Sea	https://www.sciencedirect.com/science/article/abs/pii/S0025322797000820	Marine Geology	Yes
de Juan	2011	Influence of environmental factors on the dynamics of macrobenthic crustaceans on soft-bottoms of the Ebro Delta continental shelf (northwestern Mediterranean)	https://scientiamarina.revistas.csic.es/index.php/scientiamarina/article/view/1292/1369	Scientia Marina	Yes
de Leo	2017	Bottom trawling and oxygen minimum zone influences on continental slope benthic community structure off Vancouver Island (NE Pacific)	https://www.sciencedirect.com/science/article/abs/pii/S0967064516303769	Deep Sea Research Part II: Tropical Studies in Oceanography	Yes
de Madron	2005	Trawling-induced resuspension and dispersal of muddy sediments and dissolved elements in the Gulf of Lion (NW Mediterranean)	https://www.sciencedirect.com/science/article/pii/S0278434305001378?casa_token=9y3zSuMuA1sAAAAA:tjMm0mXiTWJp7dGnxchCCQlQKGF6m3CGHo6q5MhYJTBIGBUYTjeV0GZmXhS8EJE1mhCzPsilctE	Continental Shelf Research	Yes
Denderen	2014	Habitat-Specific Effects of Fishing Disturbance on Benthic Species Richness in Marine Soft Sediments	https://doi.org/10.1007/s10021-014-9789-x	Ecosystems	Yes
Denderen	2016	Using marine reserves to manage impact of bottom trawl fisheries requires consideration of benthic food‐web interactions	https://pubmed.ncbi.nlm.nih.gov/27755714/	Ecological Applications	Yes
Depestele	2016	Measuring and assessing the physical impact of beam trawling	https://academic.oup.com/icesjms/article/73/suppl_1/i15/2573918	ICES Journal of Marine Science	Yes
Depestele	2019	Comparison of mechanical disturbance in soft sediments due to tickler-chain SumWing trawl vs. electro-fitted PulseWing traw	https://academic.oup.com/icesjms/article/76/1/312/5104431	ICES Journal of Marine Science	Yes
Dernie	2003	Recovery rates of benthic communities following physical disturbance	https://besjournals.onlinelibrary.wiley.com/doi/full/10.1046/j.1365-2656.2003.00775.x	Journal of Animal Ecology	Yes
Dimitriadis	2014	Benthic molluscan macrofauna structure in heavily trawled sediments (Thermaikos Gulf, North Aegean Sea): spatiotemporal patterns	https://jbiolres.biomedcentral.com/articles/10.1186/2241-5793-21-10	Journal of Biological Research Thessaloniki	Yes
Dolmer	2001	Short-term impact of blue mussel dredging (Mytilus edulis L.) on a benthic community	https://link.springer.com/article/10.1023/A:1014549026157	Hydrobiolgia	Yes
Dounas	2017	Large-scale impacts of bottom trawling on shelf primary productivity	https://www.sciencedirect.com/science/article/pii/S0278434307001355?casa_token=U5UsbNBO0GIAAAAA:2uF99KvorG23CF08m5ZYBnXdURfdOrdTkegBMkbMQcAmBcgTVfghjjeq47EbxFV6KNEbYZKTJQI	Continental Shelf Research	Yes
Dounas	2005	The effect of different types of otter trawl ground rope on benthic nutrient releases and sediment biogeochemistry	https://www.sciencedirect.com/science/article/pii/S0141113621001409	Benthic Habitats and the Effects of Fishing	Yes
Dounas	2007	Large-scale impacts of bottom trawling on shelf primary productivity	https://www.sciencedirect.com/science/article/abs/pii/S0278434307001355	Continental Shelf Research	Yes
Downie	2021	Predicting sea pen (Pennatulacea) distribution on the UK continental shelf: evidence of range modification by benthic trawling	https://www.int-res.com/abstracts/meps/v670/p75-91	MEPS	Yes
Dupaix	2021	Using biological traits to get insights into the bentho-demersal community sensitivity to trawling in the Celtic Sea.	https://academic.oup.com/icesjms/article/78/3/1063/6130110	ICES Journal of Marine Science	Yes
Eggleton	2018	How benthic habitats and bottom trawling affect trait composition in the diet of seven demersal and benthivorous fish species in the North Sea	https://www.sciencedirect.com/science/article/abs/pii/S1385110118300443	Journal of Sea Research	Yes
Eigaard	2917	The footprint of bottom trawling in European waters: distribution, intensity, and seabed integrity	https://academic.oup.com/icesjms/article/74/3/847/2631171	ICES Journal of Marine Science	Yes
Eleftheriou	1992	The effects of experimental scallop dredging on the fauna and physical-environment of a shallow sandy community	https://www.sciencedirect.com/science/article/abs/pii/007775799290067O	Netherlands Journal of Sea Research	Yes
Epstein	2022	The impact of mobile demersal fishing on carbon storage in seabed sediments	https://onlinelibrary.wiley.com/doi/full/10.1111/gcb.16105	Global Change Biology	Yes
Ferguson	2020	Bottom trawling reduces benthic denitrification and has the potential to influence the global nitrogen cycle	https://aslopubs.onlinelibrary.wiley.com/doi/pdf/10.1002/lol2.10150	Limnology and Oceanography	Yes
Ferre	2008	Impact of natural (waves and currents) and anthropogenic (trawl) resuspension on the export of particulate matter to the open ocean Application to the Gulf of Lion (NW Mediterranean)	https://www.sciencedirect.com/science/article/abs/pii/S0278434308000460	Continental Shelf Research	Yes
Fleddum	2011	Impact of hypoxia on the structure and function of benthic epifauna in Tolo Harbour, Hong Kong	https://pubmed.ncbi.nlm.nih.gov/21481897/	Marine Pollution Buletin	Yes
Fleddum	2013	Changes in biological traits of macro-benthic communities subjected to different intensities of demersal trawling along the west coast of southern Africa	https://www.cambridge.org/core/journals/journal-of-the-marine-biological-association-of-the-united-kingdom/article/abs/changes-in-biological-traits-of-macrobenthic-communities-subjected-to-different-intensities-of-demersal-trawling-along-the-west-coast-of-southern-africa/1D5EE8756ECB28AF9B6E8E9A253CFC99	Journal of the Marine Biological Association of the UK	Yes
Fragkopoulou	2021	Bottom trawling threatens future climate refugia of rhodoliths globally	https://www.frontiersin.org/articles/10.3389/fmars.2020.594537/full	Frontiers in Marine Science	Yes
Frandsen	2014	Reducing the impact of blue mussel (Mytilus edulis) dredging on the ecosystem in shallow water soft bottom areas. Aquatic conservation.	https://onlinelibrary.wiley.com/doi/10.1002/aqc.2455	Aquatic Conservation: Marine and Freshwater Ecosystems	Yes
Gallmetzer	2019	Tracing origin and collapse of holocene benthic baseline communities in the Northern Adriatic Sea	https://pubs.geoscienceworld.org/sepm/palaios/article/34/3/121/569185/TRACING-ORIGIN-AND-COLLAPSE-OF-HOLOCENE-BENTHIC	Palaios	Yes
Giannakourou	2005	Dinoflagellate cysts in recent marine sediments from Thermaikos Gulf, Greece: Effects of resuspension events on vertical cyst distribution	https://www.sciencedirect.com/science/article/pii/S0278434305001482?casa_token=XM6LjlF-rjsAAAAA:6twOS09BaUKtS8_26V-TfST4X238LuiW3ejuncj4kFoWwIFxjUccDn3rSbQ1b4AHt-WUBVU6Vt8	Continental Shelf Research	Yes
Gilkinson	2015	Processes of physical change to the seabed and bivalve recruitment over a 10-year period following experimental hydraulic clam dredging on Banquereau, Scotian Shelf.	https://www.sciencedirect.com/science/article/abs/pii/S0278434314003446	Continental Shelf Research	Yes
Goldberg	2014	Effects of hydraulic dredging on the benthic ecology and sediment chemistry on a cultivated bed of the Northern quahog, Mercenaria mercenaria	https://www.sciencedirect.com/science/article/abs/pii/S004484861400115X	Aquaculture	Yes
Gonzalez-Garcia	2020	Bottom trawling activity, main fishery resources and associated benthic and demersal fauna in a mud volcano field of the Gulf of Cádiz (southwestern Iberian Peninsula)	https://www.sciencedirect.com/science/article/abs/pii/S2352485519305213	Regional Studies in Marine Science	Yes
Goode	2020	Resilience of seamount benthic communities to trawling disturbance	https://www.sciencedirect.com/science/article/pii/S0141113620303391	Marine Environmental Research	Yes
Gristina	2013	The role of juveniles in structuring demersal assemblages in trawled fishing grounds	https://www.sciencedirect.com/science/article/pii/S0272771413003557	Estuarine Coastal and Shelf Science	Yes
Groenewold	2000	Dinoflagellate cysts in recent marine sediments from Thermaikos Gulf, Greece: Effects of resuspension events on vertical cyst distribution	https://academic.oup.com/icesjms/article/57/5/1395/660942	ICES Journal of Marine Science	Yes
Hale	2017	Mediation of macronutrients and carbon by post-disturbance shelf sea sediment communities	https://link.springer.com/article/10.1007/s10533-017-0350-9	Biogeochemistry	Yes
Handley	2014	The importance of benchmarking habitat structure and composition for understanding the extent of fishing impacts in soft sediment ecosystems	https://www.sciencedirect.com/science/article/abs/pii/S138511011300230X	Journal of Sea Research	Yes
Hiddink	2017	Global analysis of depletion and recovery of seabed biota after bottom trawling disturbance	https://www.pnas.org/doi/full/10.1073/pnas.1618858114	Proceedings of the National Academy of Sciences of the USA	Yes
Hiddink	2019	Assessing bottom trawling impacts based on the longevity of benthic invertebrates	https://besjournals.onlinelibrary.wiley.com/doi/full/10.1111/1365-2664.13278	Journal of Applied Ecology	Yes
Hinchen	2021	Detecting the impacts on UK sublittoral rock communities of resuspended sediments from fishing activity	https://www.sciencedirect.com/science/article/pii/S1470160X21002107	Ecological Indicators	Yes
Hinz	2009	Trawl disturbance on benthic communities: chronic effects and experimental predictions	https://esajournals.onlinelibrary.wiley.com/doi/full/10.1890/08-0351.1?casa_token=n8Ph_IQFn7oAAAAA%	Ecological Applications	Yes
Hinz	2021	Trait-based indices to assess benthic vulnerability to trawling and model loss of ecosystem functions	https://www.sciencedirect.com/science/article/pii/S1470160X21003575	Ecological Indicators	Yes
Howarth	2018	Effects of bottom trawling and primary production on the composition of biological traits in benthic assemblages	https://plymsea.ac.uk/id/eprint/8003/2/AAM.pdf	MEPS	Yes
Howarth	2020	The effects of trawling and primary production on size-structured food webs in seabed ecosystems	https://cdnsciencepub.com/doi/10.1139/cjfas-2020-0025	Canadian Journal of Fisheries and Aquatic Science	Yes
Jac	2021	Assessing the impact of trawling on benthic megafauna: comparative study of video surveys vs. scientific trawling	https://academic.oup.com/icesjms/article/78/5/1636/623155	ICES Journal of Marine Science	Yes
Jac	2020	Detecting adverse effect on seabed integrity. Part 1: Generic sensitivity indices to measure the effect of trawling on benthic mega-epifauna	https://www.sciencedirect.com/science/article/abs/pii/S1470160X20305689	Ecological Indicators	Yes
Jennings	2001	Trawling disturbance can modify benthic production processes	https://besjournals.onlinelibrary.wiley.com/doi/full/10.1046/j.1365-2656.2001.00504.x	Journal of Animal Ecology	Yes
Jennings	2002	Effects of chronic trawling disturbance on the production of infaunal communities	https://www.int-res.com/abstracts/meps/v243/p251-260/	MEPS	Yes
Jennings	2019	Assessing bottom trawling impacts based on the longevity of benthic invertebrates	https://besjournals.onlinelibrary.wiley.com/doi/full/10.1111/1365-2664.13278	Journal of Applied Ecology	Yes
Jimenez	2015	Harvesting effects on tropical invertebrate assemblages in New Caledonia	https://www.sciencedirect.com/science/article/abs/pii/S0165783615000338	Fisheries Research (Amsterdam)	Yes
Jones	1992	Environmental impact of trawling on the seabed - a review	https://www.tandfonline.com/doi/abs/10.1080/00288330.1992.9516500	New Zealand Journal of Marine and Freshwater Research	Yes
Kaiser	2002	Modiﬁcation of marine habitats by trawling activities prognosis and solutions	https://onlinelibrary.wiley.com/doi/full/10.1046/j.1467-2979.2002.00079.x?casa_token=LZ82XLZE8RIAAAAA%3A4xGeRCtS7fcampp0VPcJAVHvQ7F18g0PrEqp5T-t3RD6KA7Hf0g_zlYuzBy_HKVry9LdNeQs9gLJil8d	Fish and Fisheries	Yes
Kaiser	2006	Global analysis of response and recovery of benthic biota to fishing	https://www.int-res.com/abstracts/meps/v311/p1-14/	MEPS	Yes
Kaiser	2018	Recovery linked to life history of sessile epifauna following exclusion of towed mobile fishing gear. Journal of Applied Ecology.	https://besjournals.onlinelibrary.wiley.com/doi/10.1111/1365-2664.13087	Journal of Applied Ecology	Yes
Katz	2012	Resuspension by fish facilitates the transport and redistribution of coastal sediments	https://aslopubs.onlinelibrary.wiley.com/doi/abs/10.4319/lo.2012.57.4.0945	Limnology and Oceanography	Yes
Kenchington	2001	Effects of experimental otter trawling on the macrofauna of a sandy bottom ecosystem on the Grand Banks of Newfoundland	https://cdnsciencepub.com/doi/10.1139/f01-053	Canadian Journal of Fisheries and Aquatic Science	Yes
Kutti	2005	Immediate effects of experimental otter trawling on a sub-arctic benthic assemblage inside Bear Island Fishery Protection Zone in the Barents sea	https://academic.oup.com/icesjms/article/73/suppl_1/i84/2573990	Benthic Habitats and the Effects of Fishing.	Yes
Lamarque	2021	Spatial Distributions of Surface Sedimentary Organics and Sediment Profile Image Characteristics in a High-Energy Temperate Marine RiOMar: The West Gironde Mud Patch	https://www.mdpi.com/2077-1312/9/3/242	Journal of Marine Science and Engineering	Yes
Lambert	2014	Quantifying recovery rates and resilience of seabed habitats impacted by bottom fishing.	https://besjournals.onlinelibrary.wiley.com/doi/full/10.1111/1365-2664.12277	Journal of Applied Ecology	Yes
Lambert	2017	Defining thresholds of sustainable impact on benthic communities in relation to fishing disturbance	https://www.nature.com/articles/s41598-017-04715-4	Scientific Reports	Yes
Lastras	2016	Cold-Water Corals and Anthropogenic Impacts in La Fonera Submarine Canyon Head, Northwestern Mediterranean Sea	https://journals.plos.org/plosone/article?id=10.1371/journal.pone.0155729	PLOS ONE	Yes
LeBlanc	2019	Broad-scale abundance changes are more prevalent than acute fishing impacts in an experimental study of scallop dredging intensity	https://www.sciencedirect.com/science/article/abs/pii/S0165783614001891	Fisheries Research	Yes
Leduc	2016	Partitioning the contributions of mega-, macro- and meiofauna to benthic metabolism on the upper continental slope of New Zealand: Potential links with environmental factors and trawling intensity	https://www.sciencedirect.com/science/article/pii/S0967063715301096	Deep Sea Research Part I: Oceanographic Research Papers	Yes
Linders	2017	Distribution and fate of trawling-induced suspension of sediments in a marine protected area	https://academic.oup.com/icesjms/article/75/2/785/4683659	ICES Journal of Marine Science	Yes
Lindholm	2014	Ecological effects of bottom trawling on the structural attributes of fish habitat in unconsolidated sediments along the central California outer continental shelf	https://spo.nmfs.noaa.gov/content/ecological-effects-bottom-trawling-structural-attributes-fish-habitat-unconsolidated	Fishery Bulletin	Yes
Lira	2021	Trophic structure of a nektobenthic community exploited by a multispecific bottom trawling fishery in Northeastern Brazil	https://journals.plos.org/plosone/article?id=10.1371/journal.pone.0246491	PLOS ONE	Yes
Liu	2011	Response of meiofaunal community with special reference to nematodes upon deployment of artificial reefs and cessation of bottom trawling in subtropical waters, Hong Kong	https://www.sciencedirect.com/science/article/abs/pii/S0025326X10005084	Marine Pollution Buletin	Yes
Liu	2021	Temporal Dynamics of Fishing Affect the Biodiversity of Macrobenthic Epifaunal Communities in the Coastal Waters of Ningbo, East China Sea	https://link.springer.com/article/10.1007/s41208-020-00253-5	Thalassas	Yes
Lohrer	2004	Bioturbators enhance ecosystem function through complex biogeochemical interactions	https://pubmed.ncbi.nlm.nih.gov/15470385/	Nature	Yes
Malecha	2017	Long-term effects of bottom trawling on large sponges in the Gulf of Alaska	https://www.sciencedirect.com/science/article/abs/pii/S0278434316305003	Continental Shelf Research	Yes
Mangano	2013	Evidence of trawl disturbance on mega-epibenthic communities in the Southern Tyrrhenian Sea	https://research.bangor.ac.uk/portal/en/researchoutputs/evidence-of-trawl-disturbance-on-megaepibenthic-communities-in-the-southern-tyrrhenian-sea(8b80e153-9fcc-4b43-9bad-eb16f42b2979)/export.html	Marine Ecology Progress Series	Yes
Martin	2014	Impact of bottom trawling on deep-sea sediment properties along the flanks of a submarine canyon	https://journals.plos.org/plosone/article?id=10.1371/journal.pone.0104536	PLOS ONE	Yes
Martin	2008	Effect of commercial trawling on the deep sedimentation in a Mediterranean submarine canyon	https://www.sciencedirect.com/science/article/abs/pii/S0025322708001035	Marine Geology	Yes
Martin	2014	Trawling-induced daily sediment resuspension in the flank of a Mediterranean submarine canyon.	https://www.sciencedirect.com/science/article/pii/S0967064513002270?casa_token=yAR2H2V1VcoAAAAA:Brc-QvI2GYCWnala-2I-7jlBv7Zy3U4CQAiFUszgqPliHGfB_tAvSpCnOOZtKS_J70AE4rPjbEI	Deep Sea Research Part II: Topical Studies in Oceanography	Yes
Mayer	1991	Effects of commercial dragging on sedimentary organic matter	https://www.sciencedirect.com/science/article/abs/pii/014111369190015Z	Marine Environmental Research	Yes
Mazor	2017	Trawl exposure and protection of seabed fauna at large spatial scales	https://onlinelibrary.wiley.com/doi/full/10.1111/ddi.12622	Diversity and Distributions	Yes
McConnaughey	2014	Short-term effects of bottom trawling and a storm event on soft-bottom benthos in the eastern Bering Sea	https://academic.oup.com/icesjms/article/71/9/2469/593895	ICES Journal of Marine Science	Yes
McLaverty	2010	High-resolution fisheries data reveal effects of bivalve dredging on benthic communities in stressed coastal systems	https://www.int-res.com/abstracts/meps/v642/p21-38/	MEPS	Yes
McLaverty	2020	Using large benthic macrofauna to refine and improve ecological indicators of bottom trawling disturbance	https://www.sciencedirect.com/science/article/abs/pii/S1470160X19308052	Ecological Indicators	Yes
McLaverty	2021	Biological traits of benthic macrofauna show size-based differences in response to bottom trawling intensity	https://www.int-res.com/abstracts/meps/v671/p1-19	Marine Ecology Progress Series	Yes
Mengual	2019	Bottom trawling contribution to the spatio-temporal variability of sediment fluxes on the continental shelf of the Bay of Biscay (France)	https://www.sciencedirect.com/science/article/abs/pii/S0025322718303268	Marine Geology	Yes
Mercado-Allen	2016	Benthic Ecology of Northern Quahog Beds with Different Hydraulic Dredging Histories in Long Island Sound	https://doi.org/10.2112/JCOASTRES-D-15-00055.1	Journal of Coastal Research	Yes
Mercado-Allen	2017	Effects of clam dredging on benthic ecology of two cultivated northern quahog beds with different harvest histories and sediment grain sizes. AQUACULTURE INTERNATIONAL.	https://link.springer.com/article/10.1007/s10499-017-0167-5	Aquaculture International	Yes
Merillet	2018	Using underwater video to assess megabenthic community vulnerability to trawling in the Grande Vasiere (Bay of Biscay)	https://www.cambridge.org/core/journals/environmental-conservation/article/abs/using-underwater-video-to-assess-megabenthic-community-vulnerability-to-trawling-in-the-grande-vasiere-bay-of-biscay/084A86DAD12AABD971842576F7D3F2E5	Environmental Conservation	Yes
Meseck	2014	Effects of Hydraulic Dredging for Mercenaria mercenaria, Northern Quahog, on Sediment Biogeochemistry	https://onlinelibrary.wiley.com/doi/full/10.1111/jwas.12114	Journal of the World Aquaculture Society	Yes
Molen	2013	Modelling marine ecosystem response to climate change and trawling in the North Sea	https://link.springer.com/article/10.1007/s10533-012-9763-7	Biogeochemistry	Yes
Morgan	2021	Recent fishing footprint of the high-seas bottom trawl fisheries on the Northwestern Hawaiian Ridge and Emperor Seamount Chain: A finer-scale approach to a large-scale issue	https://www.sciencedirect.com/science/article/pii/S1470160X20309900	Ecological Indicators	Yes
Morys	2021	Impacts of bottom trawling on benthic biogeochemistry in muddy sediments: Removal of surface sediment using an experimental field study	https://www.sciencedirect.com/science/article/pii/S0141113621001409	Marine Environmental Research	Yes
Moya-Urbano	2019	Biodiversity and spatio-temporal changes of benthic and demersal assemblages of circalittoral soft bottoms of the Bay of Malaga (northern Alboran Sea)	https://www.cambridge.org/core/journals/journal-of-the-marine-biological-association-of-the-united-kingdom/article/abs/biodiversity-and-spatiotemporal-changes-of-benthic-and-demersal-assemblages-of-circalittoral-soft-bottoms-of-the-bay-of-malaga-northern-alboran-sea/D94CF49FFB4B9A1DD20115D500B1BDBC	Journal of the Marine Biological Association of the UK	Yes
Muntadas	2014	Trawling disturbance on benthic ecosystems and consequences on commercial species: a northwestern Mediterranean case study	https://scientiamarina.revistas.csic.es/index.php/scientiamarina/article/view/1511	Scientia Marina	Yes
Muntadas	2015	Assessing functional redundancy in chronically trawled benthic communities	https://www.sciencedirect.com/science/article/abs/pii/S1470160X15005920	Ecological Indicators	Yes
Muntadas	2015	Integrating the provision of ecosystem services and trawl fisheries for the management of the marine environment	https://pubmed.ncbi.nlm.nih.gov/25433378/	Science of the Total Environment	Yes
Murgesan	2019	Impact of bottom trawling on water and sediment characteristics of cuddalore and parangipettai coastal waters	https://core.ac.uk/download/pdf/297999802.pdf	Indian Journal of Geo-Marine Sciences	Yes
Murillo	2016	Epibenthic assemblages of the Tail of the Grand Bank and Flemish Cap (northwest Atlantic) in relation to environmental parameters and trawling intensity	https://www.sciencedirect.com/science/article/abs/pii/S0967063715001429	Deep Sea Research Part I: Oceanographic Research Papers	Yes
Murillo	2020	Mapping benthic ecological diversity and interactions with bottom-contact fishing on the Flemish Cap (northwest Atlantic)	https://www.sciencedirect.com/science/article/pii/S1470160X20300728	Ecological Indicators	Yes
Neumann	2016	Functional composition of epifauna in the south-eastern North Sea in relation to habitat characteristics and fishing effort	https://www.sciencedirect.com/science/article/abs/pii/S0272771415301682	Estuarine, Coastal and Shelf Science	Yes
Oberle	2016	What a drag: Quantifying the global impact of chronic bottom trawling on continental shelf sediment	https://www.sciencedirect.com/science/article/pii/S0924796315002328?casa_token=nwZTU5OEHUEAAAAA:9lqpZ1cbwkpxTzzXlEYVys8NlICc_B-W9gETNyNCiWBIGZQ3gYTRMLVbrByFmxWmi67ULPTliUE	Journal of Marine Systems	Yes
Oberle	2016	Deciphering the lithological consequences of bottom trawling to sedimentary habitats on the shelf	https://www.sciencedirect.com/science/article/pii/S092479631500233X?casa_token=3ITv1bOdlq4AAAAA:mWsodRzRt4mSHUJscxGMCnlvqCsafALAKc_Ev0d6sQk87XycT7QHrSQ7G9GsrejZ3ZqTnjpWtUE	Journal of Marine Systems	Yes
Olsgard	2008	Effects of bottom trawling on ecosystem functioning	https://www.sciencedirect.com/science/article/pii/S0022098108003377?casa_token=Pm0hBhzt8kEAAAAA:D0lJr_hfBu8QPD2XISzQjktuIsjNjXFkeIX6qld3NbE-qLFLMw6ap87j9mheDvkPRBGfwn0QyY4	Journal of Experimental Marine Biology and Ecology	Yes
O'Neil	2013	The mobilisation of sediment and benthic infauna by scallop dredges	https://www.sciencedirect.com/science/article/pii/S0141113613001013?casa_token=FsQ5ad_hGuMAAAAA:-Xha1yxl7w_0-72mpthhe0btxFi4o98G10vPMI3rOsOB_GB8NPUKEsh0pDZknz9_cl53pVVToHc	Marine Environmental Research	Yes
O'Neil	2016	The hydrodynamic drag and the mobilisation of sediment into the water column of towed fishing gear components	https://www.sciencedirect.com/science/article/pii/S0924796316302457?casa_token=BrgQvydWMOoAAAAA:UNlddLdh05dbRwBYNvJd1vbKiwCvWneuoeTrFp_R8Daoy9BydRy1UhXGzTWzW0vvAUd5kqgZGpQ	Journal of Marine Systems	Yes
O'Neill	2016	The physical impact of towed demersal fishing gears on soft sediments	https://academic.oup.com/icesjms/article/73/suppl_1/i5/2573993	Ices Journal of Marine Science	Yes
O'Neill	2018	The contact drag of towed demersal fishing gear components	https://linkinghub.elsevier.com/retrieve/pii/S0924796317302002	Journal of Marine Systems	Yes
Ortega	2018	Response of soft-bottom macrobenthic assemblages to artisanal trawling fisheries in a subtropical estuary	https://www.sciencedirect.com/science/article/abs/pii/S0272771417312076	Estuarine, Coastal and Shelf Science	Yes
Painting	2014	Development of indicators of ecosystem functioning in a temperate shelf sea: a combined fieldwork and modelling approach	https://link.springer.com/article/10.1007/s10533-012-9774-4	Biogeochemistry	Yes
Palanques	2001	Impact of bottom trawling on water turbidity and muddy sediment of an unfished continental shelf	https://aslopubs.onlinelibrary.wiley.com/doi/abs/10.4319/lo.2001.46.5.1100	Limnology and Oceanography	Yes
Palanques	2014	Effects of bottom trawling on the Ebro continental shelf sedimentary system (NW Mediterranean)	https://www.sciencedirect.com/science/article/pii/S0278434313003397?casa_token=D1_9qSuEnPsAAAAA:60zc08p0LalbJEA2fw6PU9TqUNROJdbKaMH8IHhKAWSe3ry9M7CSEQe0ISD-Ci6DC-PKPMcrNx0	Continental Shelf Research	Yes
Palanques	2006	Evidence of sediment gravity flows induced by trawling in the Palamos (Fonera) submarine canyon (northwestern Mediterranean)	https://www.sciencedirect.com/science/article/abs/pii/S0967063705002700	Deep-Sea Research Part I-Oceanographic Research Papers	Yes
Paradis	2017	Bottom-trawling along submarine canyons impacts deep sedimentary regimes	https://www.nature.com/articles/srep43332	Scientific Reports	Yes
Paradis	2018	Spatial distribution of sedimentation-rate increases in Blanes Canyon caused by technification of bottom trawling fleet	https://www.sciencedirect.com/science/article/pii/S0079661117303373?casa_token=FFoT4sxKB40AAAAA:5auUP5bDrox24zMv7Tb1GUN-AG7m2kwUuAGq1nrOi6sDy-ZarnsetJNgwFrV45790p22WOE41u4	Progress in Oceanography	Yes
Paradis	2019	Organic matter contents and degradation in a highly trawled area during fresh particle inputs (Gulf of Castellammare, southwestern Mediterranean)	https://bg.copernicus.org/articles/16/4307/2019/bg-16-4307-2019-discussion.html	Biogeosciences	Yes
Paradis	2021	Persistence of Biogeochemical Alterations of Deep‐Sea Sediments by Bottom Trawling	https://agupubs.onlinelibrary.wiley.com/doi/full/10.1029/2020GL091279	GRL	Yes
Paradis	2021	Evidence of large increases in sedimentation rates due to fish trawling in submarine canyons of the Gulf of Palermo (SW Mediterranean)	https://www.sciencedirect.com/science/article/pii/S0025326X2100895X	Marine Pollution Buletin	Yes
Paradis	2018	Spatial distribution of sedimentation-rate increases in Blanes Canyon caused by technification of bottom trawling fleet.	https://doi.org/10.1016/j.pocean.2018.07.001	Progress in Oceanography	Yes
Payo-Payo	2017	Numerical modeling of bottom trawling-induced sediment transport and accumulation in La Fonera submarine canyon, northwestern Mediterranean Sea	https://www.sciencedirect.com/science/article/abs/pii/S0025322717300725	Marine Geology	Yes
Petovic	2016	Effects of bottom trawling on the benthic assemblages in the south Adriatic Sea (Montenegro)	http://jadran.izor.hr/acta/pdf/57_1_pdf/57_1_6.pdf	Acta Adriatica	Yes
Pierdomenico	2018	Effects of trawling activity on the bamboo-coral Isidella elongata and the sea pen Funiculina quadrangularis along the Gioia Canyon (Western Mediterranean, southern Tyrrhenian Sea)	https://www.sciencedirect.com/science/article/abs/pii/S0079661117302525	Progress in Oceanography	Yes
Piló	2019	Evaluation of macrobenthic community responses to dredging through a multimetric approach: Effective or apparent recovery?	https://www.sciencedirect.com/science/article/abs/pii/S1470160X18306745	Ecological Indicators	Yes
Pilskaln	1998	Resuspension of sediment by bottom trawling in the gulf of Maine and potential geochemical consequences	https://www.jstor.org/stable/2989840	Conservation Biology	Yes
Pitcher	2022	Trawl impacts on the relative status of biotic communities of seabed sedimentary habitats in 24 regions worldwide	https://www.pnas.org/doi/abs/10.1073/pnas.2109449119	PNAS	Yes
Pitcher	2016	Effects of trawling on sessile megabenthos in the Great Barrier Reef and evaluation of the efficacy of management strategies	https://academic.oup.com/icesjms/article/73/suppl_1/i115/2573860	Ices Journal Of Marine Science	Yes
Polymenakou	2005	Benthic microbial abundance and activities in an intensively trawled ecosystem (Thermaikos Gulf, Aegean Sea)	https://www.sciencedirect.com/science/article/pii/S0278434305001470?casa_token=F-xDRSp9hiEAAAAA:H3hyolkSjEEOn0HJWEn3XJhYgl8C51nDxoCL4TqNubBaFaS7nmZy-6U6W83tYlX5qidO-GvyWBo	Continental Shelf Research	Yes
Pommer	2016	Impact and distribution of bottom trawl fishing on mud-bottom communities in the Kattegat	https://www.int-res.com/abstracts/meps/v548/p47-60/	Marine Ecology Progress Series	Yes
Preciado	2019	Small-scale spatial variations of trawling impact on food web structure	https://www.sciencedirect.com/science/article/abs/pii/S1470160X18308872	Ecological Indicators	Yes
Price	2005	Temporal and spatial variations in the geochemistry of major and minor particulate and selected dissolved elements of Thermaikos Gulf, Northwestern Aegean Sea	https://www.sciencedirect.com/science/article/abs/pii/S0278434305001391	Journal of Shellfish Research	Yes
Puig	2012	Ploughing the deep sea floor	https://www.nature.com/articles/nature11410	Nature	Yes
Puig	2015	Increasing sediment accumulation rates in La Fonera (Palamos) submarine canyon axis and their relationship with bottom trawling activities	https://agupubs.onlinelibrary.wiley.com/doi/full/10.1002/2015GL065052	Geophysical Research Letters	Yes
Pusceddu	2005	Impact of natural (storm) and anthropogenic (trawling) sediment resuspension on particulate organic matter in coastal environments	https://www.sciencedirect.com/science/article/pii/S0278434305001433?casa_token=kxlrOr_lk6sAAAAA:Cf4XnbsV_kDoi7L3oWM5-aTL0ABAmBPAU7Ibb4l6B194DL-yzwW4T9Ferdn8pdzQ0s5R1qgKzoo	Continental Shelf Research	Yes
Pusceddu	2014	Chronic and intensive bottom trawling impairs deep-sea biodiversity and ecosystem functioning	https://www.pnas.org/doi/abs/10.1073/pnas.1405454111	PNAS	Yes
Pusceddu	2019	Sediment resuspension effects on the benthic microbial loop in experimental microcosms	https://pubmed.ncbi.nlm.nih.gov/16341638/	Microbial Ecology	Yes
Queiros	2006	Effects of chronic bottom trawling disturbance on benthic biomass, production and size spectra in different habitats	https://www.sciencedirect.com/science/article/pii/S0022098106001341?casa_token=_wHjmHkJxZAAAAAA:g4rzz07YZThD6dfZPeNF1KFO5AXwHpcxyMuqu22Z1wHuaMVz7a4zoBJ_tDBZPJuFeP_71AdwVao	Journal of Experimental Marine Biology and Ecology	Yes
Rabaoui	2019	Recovery of benthic communities from small-scale shrimp trawling: Evidence from using ecological indices over a short temporal scale	https://www.sciencedirect.com/science/article/abs/pii/S1470160X18309750	Ecological Indicators	Yes
Ragnarsson	2015	Short and long-term effects of hydraulic dredging on benthic communities and ocean quahog (Arctica islandica) populations	https://www.sciencedirect.com/science/article/abs/pii/S0141113615000707	Marine Environmental Research	Yes
Rajesh	2019	Impact of bottom trawling on water and sediment characteristics of Cuddalore and Parangipettai coastal waters	https://core.ac.uk/download/pdf/297999802.pdf	Indian Journal of Geology and Marine Sciences	Yes
Ramalho	2020	Ecosystem functioning under the influence of bottom-trawling disturbance: An experimental approach and field observations from a continental slope area in the West Iberian Margin	https://www.frontiersin.org/articles/10.3389/fmars.2020.00457/full	Frontiers in Marine Science	Yes
Ramalho	2018	Bottom-trawling fisheries influence on standing stocks, composition, diversity and trophic redundancy of macrofaunal assemblages from the West Iberian Margin	https://www.sciencedirect.com/science/article/abs/pii/S0967063718300013	Deep Sea Research Part 1: Oceanographic Research Papers	Yes
Reiss	2004	Seasonal variability of epibenthic communities in different areas of the southern North Sea	https://academic.oup.com/icesjms/article/61/6/882/677440	Ices Journal of Marine Science	Yes
Reiss	2009	Effects of fishing disturbance on benthic communities and secondary production within an intensively fished area	https://www.int-res.com/abstracts/meps/v394/p201-213/	Marine Ecology Progress Series	Yes
Rijinsdorp	2020	Different bottom trawl fisheries have a differential impact on the status of the North Sea seafloor habitats	https://academic.oup.com/icesjms/article/77/5/1772/5824898	Ices Journal Of Marine Science	Yes
Rijnsdorp	2021	Sediment mobilization by bottom trawls: a model approach applied to the Dutch North Sea beam trawl fishery	https://academic.oup.com/icesjms/article/78/5/1574/6214487	ICES Journal of Marine Science	Yes
Rijnsdorp	2018	Estimating sensitivity of seabed habitats to disturbance by bottom trawling based on the longevity of benthic fauna	https://esajournals.onlinelibrary.wiley.com/doi/10.1002/eap.1731	Ecological Applications	Yes
Roman	2016	High spatiotemporal variability in meiofaunal assemblages in Blanes Canyon (NW Mediterranean) subject to anthropogenic and natural disturbances	https://www.sciencedirect.com/science/article/abs/pii/S0967063716301170	Deep-Sea Research Part I-Oceanographic Research Papers	Yes
Roman	2018	Nematode community zonation in response to environmental drivers in Blanes Canyon (NW Mediterranean)	https://www.sciencedirect.com/science/article/abs/pii/S0022098117304677	Journal of Experimental Marine Biology and Ecology	Yes
Romano	2016	Spatial variability of soft-bottom macrobenthic communities in northern Sicily (Western Mediterranean): Contrasting trawled vs. untrawled areas	https://www.sciencedirect.com/science/article/abs/pii/S0141113616301970	Marine Environmental Research	Yes
Rosenberg	2003	Benthic habitats in the northwest Mediterranean characterised by sedimentary organics, benthic macrofauna and sediment profile images	https://www.sciencedirect.com/science/article/abs/pii/S0272771402003566	Estuarine Coastal and Shelf Science	Yes
Rosli	2016	Differences in meiofauna communities with sediment depth are greater than habitat effects on the New Zealand continental margin: implications for vulnerability to anthropogenic disturbance	https://pubmed.ncbi.nlm.nih.gov/27441114/	Peer J	Yes
Ruffin	1998	The Persistence of Anthropogenic Turbidity Plumes in a Shallow Water Estuary	https://www.sciencedirect.com/science/article/abs/pii/S0272771498903663	Estuarine, Coastal and Shelf Science	Yes
Sala	2022	Energy audit and carbon footprint in trawl fisheries	https://www.nature.com/articles/s41597-022-01478-0	Scientific Data	Yes
Sane	2013	Organic biomarkers in deep-sea regions affected by bottom trawling: pigments, fatty acids, amino acids and carbohydrates in surface sediments from the La Fonera (Palamos) Canyon, NW Mediterranean Sea	https://bg.copernicus.org/articles/10/8093/2013/	Biogeosciences	Yes
Sanz-Lazaro	2011	Effect of temperature on biogeochemistry of marine organic-enriched systems: implications in a global warming scenario	https://www.jstor.org/stable/41416686	Ecological Applications	Yes
Schönke	2022	Quantifying the Physical Impact of Bottom Trawling Based on High-Resolution Bathymetric Data	https://www.mdpi.com/2072-4292/14/12/2782	Remote Sensing	Yes
Schwinghamer	1998	Effects of experimental otter trawling on surficial sediment properties of a sandy-bottom ecosystem on the Grand Banks of Newfoundland	https://www.jstor.org/stable/2989839	Conservation Biology	Yes
Sciberras	2018	Response of benthic fauna to experimental bottom fishing: A global meta-analysis	https://onlinelibrary.wiley.com/doi/full/10.1111/faf.12283	Fish and Fisheries	Yes
Sciberras	2016	Impacts of bottom fishing on the sediment infaunal community and biogeochemistry of cohesive and non-cohesive sediments	https://aslopubs.onlinelibrary.wiley.com/doi/10.1002/lno.10354	Limnology and Oceanography	Yes
Sciberras	2017	Mediation of nitrogen by post-disturbance shelf communities experiencing organic matter enrichment	https://link.springer.com/article/10.1007/s10533-017-0370-5	Biogeochemistry	Yes
Serrano	2006	Epibenthic communities of trawlable grounds of the Cantabrian Sea	https://scientiamarina.revistas.csic.es/index.php/scientiamarina/article/view/209	Scientia Marina	Yes
Sfriso	2005	Organic carbon changes in the surface sediments of the Venice lagoon	https://www.sciencedirect.com/science/article/abs/pii/S0160412005000772	Environment International	Yes
Sheridan	2002	Short-term effects of the cessation of shrimp trawling on Texas benthic habitats	https://www.academia.edu/25491618/Short_Term_Effects_of_the_Cessation_of_Shrimp_Trawling_on_Texas_Benthic_Habitats	Symposium on Effects of Fishing Activities on Benthic Habitats, Tampa, FL.	Yes
Silveria	2020	Artisanal trawling impact over prey availability and diet of estuarine megabenthic organisms in southern Brazil	https://www.sciencedirect.com/science/article/abs/pii/S027277141930085X	Estuarine, Coastal and Shelf Science	Yes
Simboura	1998	A baseline study on benthic species distribution in two neighbouring gulfs, with and without access to bottom trawling	https://onlinelibrary.wiley.com/doi/abs/10.1111/j.1439-0485.1998.tb00469.x	Marine Ecology-Pubblicazioni Della Stazione Zoologica Di Napoli	Yes
Simpson	2006	An investigation of the cumulative impacts of shrimp trawling on mud-bottom fishing grounds in the Gulf of Maine: effects on habitat and macrofaunal community structure	https://academic.oup.com/icesjms/article/63/9/1616/698100	NOAA Technical Memorandum NMFS-AFSC 140	Yes
Skold	2018	Effects of chronic bottom trawling on soft-seafloor macrofauna in the Kattegat	https://backend.orbit.dtu.dk/ws/portalfiles/portal/190977577/Microsoft_Word_Skold_et_al_Kattegatt_Revised_171124clean.docx.pdf	Marine Ecology Progress Series	Yes
Smith	2000	Impact of otter trawling on an eastern Mediterranean commercial trawl fishing ground	https://academic.oup.com/icesjms/article/57/5/1340/660932	ICES Journal of Marine Science	Yes
Smith	2014	Effects of dredging activity on epifaunal communities - Surveys following cessation of dredging.	https://www.sciencedirect.com/science/article/abs/pii/S027277140600271X	Estuarine Coastal and Shelf Science	Yes
Sparks-McConkey	2001	Effects on the ecological integrity of a soft-bottom habitat from a trawling disturbance	https://link.springer.com/article/10.1023/A:1013071629591	Hydrobiologia	Yes
Svane	2009	Impacts of trawling on benthic macro-fauna and -flora of the Spencer Gulf prawn fishing grounds	https://www.jstor.org/stable/24855842	Estuarine Coastal and Shelf Science	Yes
Takeshige	2021	Evaluation of impacts of bottom fishing on demersal habitats: A case study off the Pacific coast of north-eastern Japan	https://www.sciencedirect.com/science/article/abs/pii/S0165783621000448	Fisheries Research	Yes
Tao	2018	Trawl ban in a heavily exploited marine environment: Responses in population dynamics of four stomatopod species	https://www.nature.com/articles/s41598-018-35804-7	Scientific Reports	Yes
Thomas	2017	An assessment on the impact of bottom trawling to the demersal fisheries and benthic diversity of Andaman Islands, India	https://www.sciencedirect.com/science/article/abs/pii/S2352485516301657	Annual Review of Ecology and Systematics	Yes
Thrush	2002	Disturbance to Marine Benthic Habitats by Trawling and Dredging: Implications for Marine Biodiversity	https://www.annualreviews.org/doi/abs/10.1146/annurev.ecolsys.33.010802.150515?casa_token=lcuF9S4CG1kAAAAA:H08Rk6huree5RBhgheVsrOeJvBGs3TXDpJD-XxLtuFgXjrh-X30X9HbkhwPl91RFfhZrR1Td4H3D5g	Annual Review of Ecology and Systematics	Yes
Tiano	2019	Acute impacts of bottom trawl gears on benthic metabolism and nutrient cycling	https://academic.oup.com/icesjms/article/76/6/1917/5475867?login=false%20/	ICES Journal of Marine Science	Yes
Tiano	2020	Experimental bottom trawling finds resilience in large-bodied infauna but vulnerability for epifauna and juveniles in the Frisian Front	https://www.sciencedirect.com/science/article/pii/S0141113619308566?casa_token=ZYoqj9R0ZOYAAAAA:x-5kcvpIQIvoBHPivx1oZoA9JREt9ruatreuCMthGJkrVP5sacmdLkCclrhgiGET2QOqQvET4rY	Marine Environmental Research	Yes
Tiano	2021	Physical and electrical disturbance experiments uncover potential bottom fishing impacts on benthic ecosystem functioning	https://www.sciencedirect.com/science/article/pii/S0022098121001180	Journal of Experimental Marine Biology and Ecology	Yes
Tiano	2022	Trawling effects on biogeochemical processes are mediated by fauna in high-energy biogenic-reef-inhabited coastal sediments	https://bg.copernicus.org/articles/19/2583/2022/	Biogeosciences	Yes
Tillin	2006	Chronic bottom trawling alters the functional composition of benthic invertebrate communities on a sea-basin scale	https://www.int-res.com/abstracts/meps/v318/p31-45/	MEPS	Yes
Trimmer	2005	Impact of long-term benthic trawl disturbance on sediment sorting and biogeochemistry in southern North Sea	https://www.int-res.com/abstracts/meps/v298/p79-94/	MEPS	Yes
Tsikopoulou	2022	Linking Species Functional Traits to Specific Biogeochemical Processes under Trawling Pressure	https://www.mdpi.com/2079-7737/11/10/1378%20	Biology	Yes
Tsikopoulou	2019	A fishing ground benthic ecosystem improved during the economic crisis	https://academic.oup.com/icesjms/article/76/2/402/5203445	ICES Journal of Marine Science	Yes
Tuck	1998	Effects of physical trawling disturbance in a previously unfished sheltered Scottish sea loch	https://www.jstor.org/stable/24859058	MEPS	Yes
Tulp	2020	Dose-response relationship between shrimp trawl fishery and the macrobenthic fauna community in the coastal zone and Wadden Sea	https://www.sciencedirect.com/science/article/abs/pii/S1385110119301182	Journal of Sea Research	Yes
van de Velde	2018	Anthropogenic disturbance keeps the coastal seafloor biogeochemistry in a transient state	https://www.nature.com/articles/s41598-018-23925-y	Scientific Reports	Yes
van Denderen	2020	Evaluating impacts of bottom trawling and hypoxia on benthic communities at the local, habitat, and regional scale using a modelling approach	https://academic.oup.com/icesjms/article/77/1/278/5634219	ICES Journal of Marine Science	Yes
van Denderen	2015	Similar effects of bottom trawling and natural disturbance on composition and function of benthic communities across habitats	https://www.int-res.com/abstracts/meps/v541/p31-43/	MEPS	Yes
van der Molen	2013	Modelling marine ecosystem response to climate change and trawling in the North Sea	https://link.springer.com/article/10.1007/s10533-012-9763-7	Biogeochemistry	Yes
Waldbusser	2004	The effects of infaunal biodiversity on biogeochemistry of coastal marine sediments	https://aslopubs.onlinelibrary.wiley.com/doi/10.4319/lo.2004.49.5.1482	Limnology and Oceanography	Yes
Wang	2021	Recovery of tropical marine benthos after a trawl ban demonstrates linkage between abiotic and biotic changes	https://www.nature.com/articles/s42003-021-01732-y	Communications Biology	Yes
Warnken	2003	The effects of shrimp trawling on sediment oxygen consumption and the fluxes of trace metals and nutrients from estuarine sediments	https://www.sciencedirect.com/science/article/abs/pii/S0272771402003165	Estuarine, Coastal and Shelf Science	Yes
Watling	2001	Impact of a scallop drag on the sediment chemistry, microbiota, and faunal assemblages of a shallow subtidal marine benthic community	https://www.sciencedirect.com/science/article/pii/S1385110101000831?casa_token=xpFSKuYFmGwAAAAA:m2UNLgibw9gvFuUfT0s1I0HhYjp5MJMgLKUYLoaQGRAbtxyH5e1UTEP8t0BeO2gl60jzN9zTnNs	Limnology and Oceanography	Yes
Widdicombe	2004	Importance of bioturbators for biodiversity maintenance: indirect effects of fishing disturbance	https://www.jstor.org/stable/24867661	MEPS	Yes
Wilson	2015	Anthropogenic influence on sediment transport in the Whittard Canyon, NE Atlantic	https://www.sciencedirect.com/science/article/abs/pii/S0025326X15301405	Marine Pollution Bulletin	Yes
Wu	2016	Seasonal dynamics of particulate organic matter in the Changjiang Estuary and adjacent coastal waters illustrated by amino acid enantiomers	https://www.sciencedirect.com/science/article/abs/pii/S0924796315000639	Ecological Indicators	Yes
Yahel	2008	Fish activity: a major mechanism for sediment resuspension and organic matter remineralization in coastal marine sediments	https://www.int-res.com/articles/meps2008/372/m372p195.pdf	MEPS	Yes
Yesson	2017	The impact of trawling on the epibenthic megafauna of the west Greenland shelf	https://academic.oup.com/icesjms/article/74/3/866/2730113	ICES Journal of Marine Science	Yes
Antonello	2016	Report on results of sea trials in the regional seas.	https://archimer.ifremer.fr/doc/00425/53649/	Ifremer	No	Grey literature - will be picked up on separate database search
Balcells Surroca	2016	Effect of a small-scale fishing closure area on the demersal community in the NW Mediterranean Sea	https://digital.csic.es/bitstream/10261/172582/1/Balcells_Master_2016.pdf	Thesis	No	Thesis - will be picked up in thesis search
Bockelman	2019	Examining The Influence of Fishing Disturbances on The Distributions of Structure-Forming Invertebrates in The Eastern Bering Sea	https://www.proquest.com/openview/e31a00b1a882fe0fa4117dd68423fe7b/1?pq-origsite=gscholar&cbl=18750&diss=y	Thesis	No	Thesis - will be picked up in thesis search
Bowden	2014	Benthos : effects of seabed trawling on benthic communities	https://docs.niwa.co.nz/library/public/NZAEBR-183.pdf	Ocean Survey 20/20	No	Report - will be picked up in database search
de Borger	2021	Effects of natural processes and human activity on North Sea sediment biogeochemistry	https://www.narcis.nl/publication/RecordID/oai:imis.nioz.nl:339131	Thesis	No	Thesis - will be picked up in thesis search
Dinesen	2018	Bottom trawling effects on marine macrobenthos: Changes in ecological functioning interpreted by a biological multiple traits approach	https://www.proquest.com/openview/e31a00b1a882fe0fa4117dd68423fe7b/1?cbl=18750&diss=y&pq-origsite=gscholar	Thesis	No	Thesis - will be picked up in thesis search
Dinesen	2020	Development of sustainable fisheries management and monitoring for sensitive soft-bottom habitats and species in the Kattegat, DTU Aqua.	https://orbit.dtu.dk/en/publications/development-of-sustainable-fisheries-management-and-monitoring-fo/fingerprints/?sortBy=alphabetically	DTU Aqua	No	Grey literature - will be picked up on separate database search
Hale	2017	Quantification of macrofaunal activity in the Irish Sea	NA	NERC EIDC	No	Dataset - will be picked up on separate search
ICES	2021	International Bottom Trawl Survey Working Group (IBTSWG), ICES.	https://ices-library.figshare.com/articles/report/International_Bottom_Trawl_Survey_Working_Group_IBTSWG_/20502828	ICES	No	Report - will be picked up in database search
ICES	2021	Working Group on Ecosystem Effects of Fishing Activities (WGECO), ICES.	https://ices-library.figshare.com/articles/report/Working_Group_on_the_Ecosystem_Effects_of_Fishing_Activities_WGECO_/18621842	ICES	No	Report - will be picked up in database search
Ijnsdorp	2020	The implications of a transition from tickler chain beam trawl to electric pulse trawl on the sustainability and ecosystem effects of the fishery for North Sea sole: an impact assessment	https://library.wur.nl/WebQuery/wurpubs/fulltext/519729	Wageningen Marine Research: Ijmuiden	No	Report - will be picked up in database search
Lacono	2018	A multi-scale approach in the study of trawling-induced impact on the seafloor. Examples from the EU ISLAND Project	https://digital.csic.es/handle/10261/185944	Ocean Sciences	No	Abstract - will be picked up on database search
Lacono	2018	Anthropogenic disturbance on the NW Sicilian Canyons (western Mediterranean): trawling-induced impact and marine litters	https://digital.csic.es/handle/10261/186371	Deep Sea Canyon Symposium	No	Abstract - will be picked up on database search
McLaverty	2020	Effects of chronic bottom trawling on benthic macrofaunal communities, DTU Aqua.	https://orbit.dtu.dk/en/publications/effects-of-chronic-bottom-trawling-on-benthic-macrofaunal-communi	DTU Aqua	No	Report - will be picked up in database search
Mercaldo-Allen	2017	Correction to: Effects of clam dredging on benthic ecology of two cultivated northern quahog beds with different harvest histories and sediment grain sizes	https://link.springer.com/article/10.1007/s10499-017-0208-0	Aquaculture International	No	Abstract to correction too short. Will pick up from main paper tho.
Pusceddu	2018	Surface sediment erosion and organic matter depletion induced by intense bottom trawling activities in the Gulf of Castellammare (Sicily)	https://digital.csic.es/handle/10261/185950	Ocean Sciences	No	Abstract - will be picked up on database search
Sciberras	2017	Community mediation on shelf-sea benthic nitrogen cycling following bottom trawling and organic enrichment	https://www.bodc.ac.uk/data/published_data_library/catalogue/10.5285/46ecc183-c08d-2211-e053-6c86abc0d02c/	British Oceanographic	No	Dataset - will be picked up on separate search
Stone	2003	Characteristics of benthic sediments from areas open and closed to bottom trawling in the Gulf of Alaska	https://repository.library.noaa.gov/view/noaa/22851	NOAA Technical Memorandum NMFS-AFSC	No	Report - will be picked up in database search
Tauran	2020	Impact of fishing gears and fishing intensities on maerl beds: An experimental approach	https://www.sciencedirect.com/science/article/abs/pii/S0022098120300770	Journal of Experimental Marine Biology and Ecology	No	Paper doesn’t have an abstract
Zeller	2021	Impact of bottom contact trawling on benthic biogeochemical cycling in the Southern Baltic Sea.	https://goldschmidtabstracts.info/abstracts/abstractView?doi=10.7185/gold2021.7548	Goldschmidt Conference	No	Abstract - will be picked up on database search
Baranano	2017	Resilience of Zostera marina habitats and response of the macroinvertebrate community to physical disturbance caused by clam harvesting	https://doi.org/10.1080/17451000.2017.1307989	Marine Biology Research	No
Bergman	2020	First indications for reduced mortality of non-target invertebrate benthic megafauna after pulse beam trawling	https://doi.org/10.1093/icesjms/fsz250	ICES Journal of Marine Science	No
Bremec	2015	Synoptic post fishery structure of invertebrate bycatch associated to zygochlamys Patagonia fishing grounds at the southwest Atlantic shelf-break front.	https://bioone.org/journals/journal-of-shellfish-research/volume-34/issue-3/035.034.0301/Synoptic-Post-Fishery-Structure-of-Invertebrate-Bycatch-Associated-to-Zygochlamys/10.2983/035.034.0301.short	Journal of Shellfish Research	No
Cabanellas-Reboredo	2018	Morpho-demographic traits of two maërl-forming algae in beds with different depths and fishing histories	https://onlinelibrary.wiley.com/doi/abs/10.1002/aqc.2827	Aquatic Conservation: Marine and Freshwater Ecosystems	No
Churchill	1989	The effect of commercial trawling on sediment resuspension and transport over the middle atlantic bight continental shelf	https://www.sciencedirect.com/science/article/abs/pii/0278434389900162	Continental Shelf Research	No
Clare	2021	A temperature-dependent relationship between benthic invertebrate biomass and trawling pressure	https://doi.org/10.1093/icesjms/fsaa191	ICES Journal of Marine Science	No
de Juan	2018	Ecosystem health in coastal areas targeted by small-scale artisanal fisheries: Insights on monitoring and assessment	https://www.sciencedirect.com/science/article/abs/pii/S1470160X18300608	Ecological Indicators	No
Dounas	2006	A new apparatus for the direct measurement of the effects of otter trawling on benthic nutrient releases	https://www.sciencedirect.com/science/article/abs/pii/S0022098106004357	Journal of Experimental Marine Biology and Ecology	No
Falcão	2003	Short-term environmental impact of clam dredging in coastal waters (south of Portugal): chemical disturbance and subsequent recovery of seabed	https://www.sciencedirect.com/science/article/pii/S0141113603000692?casa_token=OoGFX18HwoYAAAAA:bipvwC2gqB8tQq6IHdobHqVJMMfc4fGF2x4Y-uxPasXkqi2D_ZqfsTDbsjyagoPaH_1TFSQiE5Q	Marine Environmental Research	No
Martin	2014	Commercial bottom trawling as a driver of sediment dynamics and deep seascape evolution in the Anthropocene	https://www.sciencedirect.com/science/article/pii/S2213305415000041	Anthropocene	No
McHugh	2020	Relative benthic disturbances of conventional and novel otter boards	https://link.springer.com/article/10.1007/s12562-019-01392-2	Fisheries Science	No
Mengual	2016	Influence of bottom trawling on sediment resuspension in the Grande-Vasiere area (Bay of Biscay, France)	https://link.springer.com/article/10.1007/s10236-016-0974-7	Ocean Dynamics	No
Nilsson	2003	Effects on marine sedimentary habitats of experimental trawling analysed by sediment profile imager	https://www.sciencedirect.com/science/article/abs/pii/S0022098102005439	Journal of Experimental Marine Biology and Ecology	No
O'Neil	2011	The mobilisation of sediment by demersal otter trawls	https://www.sciencedirect.com/science/article/pii/S0025326X11000580?casa_token=a2zzzqxatj8AAAAA:i3YG7x9g_LKrlTL21rfvDachnOyrtKhPTqZaRNZQgSEc3z-lz7TrwxQF8mTvIGsm_0FuD8zWyXI	Marine Pollution Buletin	No
Ordines	2017	Why long term trawled red algae beds off Balearic Islands (western Mediterranean) still persist?	https://www.sciencedirect.com/science/article/pii/S2352485517300270	Regional Studies in Marine Science	No
Pham	2019	Removal of deep-sea sponges by bottom trawling in the Flemish Cap area: conservation, ecology and economic assessmen	https://www.nature.com/articles/s41598-019-52250-1	Scientific Reports	No
Prantoni	2013	An experimental evaluation of the short-term effects of trawling on infaunal assemblages of the coast off southern Brazil	https://www.cambridge.org/core/journals/journal-of-the-marine-biological-association-of-the-united-kingdom/article/abs/an-experimental-evaluation-of-the-shortterm-effects-of-trawling-on-infaunal-assemblages-of-the-coast-off-southern-brazil/722450F92B524E65B9CD8A79E55CEAA0	Journal of the Marine Biological Association of the UK	No
Pusceddu	2015	Quantity and biochemical composition of particulate organic matter in a highly trawled area (Thermaikos Gulf, Eastern Mediterranean Sea)	https://www.pagepressjournals.org/index.php/aiol/article/view/5448	Advances in Oceanography in Limnology	No
Pusceddu	2005	Effects of bottom trawling on the quantity and biochemical composition of organic matter in coastal marine sediments (Thermaikos Gulf, northwest Aegean Sea)	https://www.sciencedirect.com/science/article/pii/S0278434305001421?via%3Dihub/	Continental Shelf Research	No
Sala	2021	Protecting the global ocean for biodiversity, food and climate	https://www.nature.com/articles/s41586-021-03371-z	Nature	No

## Sheet: Evolution
Order	Date	Qualifiers (MQ)	Population (P)	Intervention (I)	Outcome (O)	# of Hits in WoS	Notes
12	2023-07-11	(benth* OR *benthic OR *bottom OR demersal* OR sediment* OR seabed)	(bacteria* OR biogeochem* OR biomarker$ OR biot* OR bioturb* OR carbon* OR "chemical characteristic*" OR "chemical composition" OR "chemical parameter*" OR chlorophyll OR "dissolved inorganic" OR "dissolved organic" OR DOC OR *fauna OR fauna* OR *flora OR geochemistry OR habitat OR isotop* OR maerl OR methane OR microb* OR nitrogen* OR nutrient* OR "organic matter*" OR oxygen* OR phosph* OR POC O…	(drag* OR dredg* OR harvest* OR trawl* OR *trawl OR fishing OR fisher*)	(abundance OR accumul* OR activit* OR bioavailabil* OR biomass OR composition OR concentration* OR content OR distribution OR *diversity OR erosion OR flux* OR growth OR hydrodynamics* OR metabolism OR *mineralisation OR *mineralization OR quality OR rate* OR ratio* OR respiration OR resuspension OR sedimentation OR signature OR stock OR structure OR turbid*)	46775	Final string
11	2023-06-29	(benth* or *bethic OR benthos OR *benthos OR *bottom OR bottom OR demersal* OR sediment* OR scallop OR burrow OR seabed)	(bacte* OR biogeochem* OR biomarker$ OR biota OR bioturb* OR carbon* OR "chemical characteristic*" OR "chemical composition" OR "chemical parameter*" OR chlorophyll OR "dissolved inorganic" OR "dissolved organic" OR DOC OR *fauna OR fauna* OR *flora OR *faunal OR flora* OR geochemistry OR habitat OR isotop* OR maerl OR methane OR microb* OR nitrogen* OR nutrient* OR "organic matter*" OR oxygen* O…	(drag* OR dredg* OR harvest* OR trawl* OR *trawl OR trawl$ OR fishing OR fisher*)	(abundance OR accumul* OR activit* OR bioavailabil* OR biomass OR composition OR concentration* OR content OR distribution OR *diversity OR diversity OR erosion OR flux* OR growth OR hydrodynamics* OR metabolism OR *mineralisation OR mineralisation OR mortality OR quality OR rate* OR ratio* OR respiration OR resuspension OR sedimentation OR signature OR stock OR structure OR turbid*)	48003	Refine - remove some terms that are pulling in irrelevant papers or not holiding worth
10	2023-06-29	(benth* OR *benthic *bottom OR bottom OR demers* OR sediment* OR scallop)	(bacteria* OR biogeochem* OR biomarker* OR biota OR bioturb* OR carbon* OR "chemical characteristic*" OR "chemical composition" OR "chemical parameter*" OR chlorophyll OR "dissolved inorganic" OR "dissolved organic" OR DOC OR *fauna OR fauna* OR *flora OR *faunal OR flora* OR geochemistry OR habitat OR isotop* OR maerl OR methane OR microb* OR nitrogen* OR nutrient* OR "organic matter*" OR oxygen…	(drag* OR dredge* OR harvest* OR trawl* OR *trawl OR fishing OR fisher*)	(abundance OR accumul* OR activit* OR bioavailabil* OR biomass OR composition OR concentration* OR content OR distribution OR *diversity OR diversity OR erosion OR flux* OR growth OR hydrodynamics* OR metabolism OR *mineralisation OR mineralisation OR mortality OR quality OR rate* OR ratio* OR respiration OR resuspension OR sedimentation OR signature OR stock OR structure OR turbid*)	47804	Refine
9	2023-06-29	(benth* OR *bottom OR bottom OR demers* OR sediment*)	(bacteria* OR biogeochem* OR biomarker* OR biota OR bioturb* OR carbon* OR "chemical characteristic*" OR "chemical composition" OR "chemical parameter*" OR chlorophyll OR "dissolved inorganic" OR "dissolved organic" OR DOC OR *fauna OR fauna* OR *flora OR flora* OR geochemistry OR habitat OR isotop* OR methane OR microb* OR nitrogen* OR nutrient* OR "organic matter*" OR oxygen* OR phosph* OR POC …	(drag* OR dredge* OR trawl* OR *trawl OR fishing OR fisher*)	(abundance OR accumul* OR activit* OR bioavailabil* OR biomass OR composition OR concentration OR content OR distribution OR *diversity OR diversity OR erosion OR flux* OR growth OR hydrodynamics* OR metabolism OR *mineralisation OR mineralisation OR quality OR rate* OR ratio* OR respiration OR sedimentation OR signature OR stock OR structure OR turbid*)	30282	Add harvesting and mortality and scallop and maerl and resuspension and some other stuff
8	2023-06-29	(benth* OR *bottom OR bottom OR demers* OR sediment*)	(bacteria* OR biogeochem* OR biomarker* OR biota OR bioturb* OR carbon* OR "chemical characteristic*" OR "chemical composition" OR "chemical parameter*" OR chlorophyll OR "dissolved inorganic" OR "dissolved organic" OR DOC OR *fauna OR fauna* OR *flora OR flora* OR geochemistry OR habitat OR isotop* OR methane OR microb* OR nitrogen* OR nutrient* OR "organic matter*" OR oxygen* OR phosph* OR POC …	(drag* OR dredge* OR trawl* OR *trawl OR fishing)	(abundance OR accumul* OR activit* OR bioavailabil* OR biomass OR composition OR concentration OR content OR distribution OR *diversity OR diversity OR erosion OR flux* OR growth OR hydrodynamics* OR metabolism OR *mineralisation OR mineralisation OR quality OR rate* OR ratio* OR respiration OR sedimentation OR signature OR stock OR structure OR turbid*)	28771	Add fisheries / fishery
7	2023-06-29	(benth* OR bottom OR demers* OR sediment*	(bacteria* OR biogeochem* OR biomarker* OR biota OR bioturb* OR carbon* OR "chemical characteristic*" OR "chemical composition" OR "chemical parameter*" OR chlorophyll OR "dissolved inorganic" OR "dissolved organic" OR DOC OR *fauna OR fauna* OR *flora OR flora* OR geochemistry OR habitat OR isotop* OR methane OR microb* OR nitrogen* OR nutrient* OR "organic matter*" OR oxygen* OR phosph* OR POC …	(drag* OR dredge* OR trawl* OR fishing)	(abundance OR accumul* OR activit* OR bioavailabil* OR biomass OR composition OR concentration OR content OR distribution OR *diversity OR erosion OR flux* OR growth OR hydrodynamics* OR metabolism OR *mineralisation OR quality OR rate* OR ratio* OR respiration OR sedimentation OR signature OR stock OR structure OR turbid*)	28747	Add near-bottom (*)
6	2023-06-29	(*marine OR ocean* OR sea)	(bacteria* OR biogeochem* OR biomarker* OR biota OR bioturb* OR carbon* OR "chemical characteristic*" OR "chemical composition" OR "chemical parameter*" OR chlorophyll OR "dissolved inorganic" OR "dissolved organic" OR DOC OR *fauna OR fauna* OR *flora OR flora* OR geochemistry OR habitat OR isotop* OR methane OR microb* OR nitrogen* OR nutrient* OR "organic matter*" OR oxygen* OR phosph* OR POC …	(drag* OR dredge* OR trawl* OR fishing)	(abundance OR accumul* OR activit* OR bioavailabil* OR biomass OR composition OR concentration OR content OR distribution OR *diversity OR erosion OR flux* OR growth OR hydrodynamics* OR metabolism OR *mineralisation OR quality OR rate* OR ratio* OR respiration OR sedimentation OR signature OR stock OR structure OR turbid*)	46399
5	2023-06-29	(marine OR ocean* OR sea)	(bacteria* OR biogeochem* OR biomarker* OR biota OR bioturb* OR carbon* OR "chemical characteristic*" OR "chemical composition" OR "chemical parameter*" OR chlorophyll OR "dissolved inorganic" OR "dissolved organic" OR DOC OR *fauna OR fauna* OR *flora OR flora* OR geochemistry OR isotop* OR methane OR microb* OR nitrogen* OR nutrient* OR "organic matter*" OR oxygen* OR phosph* OR POC OR "primary…	(drag* OR dredge* OR trawl* OR fishing)	(abundance OR accumul* OR activit* OR bioavailabil* OR biomass OR composition OR concentration OR content OR distribution OR *diversity OR erosion OR flux* OR growth OR hydrodynamics* OR metabolism OR *mineralisation OR quality OR rate* OR ratio* OR respiration OR sedimentation OR signature OR stock OR structure OR turbid*)	34471	Still missing lots of benchmark studies. Add "habitat"
4	2023-06-29	(benth* OR bottom OR demers* OR sediment*) AND (marine OR ocean* OR sea)	(bacteria* OR biogeochem* OR biomarker* OR biota OR bioturb* OR carbon* OR "chemical characteristic*" OR "chemical composition" OR "chemical parameter*" OR chlorophyll OR "dissolved inorganic" OR "dissolved organic" OR DOC OR *fauna OR fauna* OR *flora OR flora* OR geochemistry OR isotop* OR methane OR microb* OR nitrogen* OR nutrient* OR "organic matter*" OR oxygen* OR phosph* OR POC OR "primary…	(drag* OR dredge* OR trawl* OR fishing)	(abundance OR accumul* OR activit* OR bioavailabil* OR biomass OR composition OR concentration OR content OR distribution OR *diversity OR erosion OR flux* OR growth OR hydrodynamics* OR metabolism OR *mineralisation OR quality OR rate* OR ratio* OR respiration OR sedimentation OR signature OR stock OR structure OR turbid*)	10258	Missing lots of studies that don’t mention bottom sediment benthic demersal. Remove this component and re-run.
3	2023-06-26	(benth* OR bottom OR demers* OR sediment*) AND (marine OR ocean* OR sea)	(bacteria* OR biogeochem* OR biomarker* OR biota OR bioturb* OR carbon* OR "chemical characteristic*" OR "chemical composition" OR "chemical parameter*" OR chlorophyll OR "dissolved inorganic" OR "dissolved organic" OR DOC OR *fauna OR fauna* OR *flora OR flora* OR geochemistry OR isotop* OR metal* OR methane OR microb* OR nitrogen* OR nutrient* OR "organic matter*" OR oxygen* OR phosph* OR POC O…	(drag* OR dredge* OR trawl* OR fishing)	(abundance OR accumul* OR activit* OR bioavailabil* OR biomass OR composition OR concentration OR content OR distribution OR *diversity OR erosion OR flux* OR growth OR hydrodynamics* OR metabolism OR *mineralisation OR quality OR rate* OR ratio* OR respiration OR sedimentation OR signature OR stock OR structure OR turbid*)	11269	Remove metal term
2	2023-06-26	(benth* OR bottom OR demers* OR sediment*) AND (marine OR ocean* OR sea)	(bacteria* OR biogeochem* OR biomarker* OR biota OR bioturb* OR carbon* OR "chemical characteristic*" OR "chemical composition" OR "chemical parameter*" OR chlorophyll OR "dissolved inorganic" OR "dissolved organic" OR DOC OR *fauna OR fauna* OR *flora OR flora* OR geochemistry OR isotop* OR metal* OR methane OR microb* OR nitrogen* OR nutrient* OR "organic matter*" OR oxygen* OR phosph* OR POC O…	(drag* OR dredge* OR trawl* OR fishing)	(abundance OR accumul* OR activit* OR bioavailabil* OR biomass OR composition OR concentration OR content OR distribution OR *diversity OR erosion OR flux* OR growth OR hydrodynamics* OR metabolism OR *mineralisation OR quality OR rate* OR ratio* OR respiration OR sedimentation OR signature OR stock OR structure OR turbid*)	11300	Remove trace metal and trace element terms to see how important they are
1	2023-06-26	(benth* OR bottom OR demers* OR sediment*)	(bacteria* OR biogeochem* OR biomarker* OR biota OR bioturb* OR carbon* OR "chemical characteristic*" OR "chemical composition" OR "chemical parameter*" OR chlorophyll OR "dissolved inorganic" OR "dissolved organic" OR DOC OR *fauna OR fauna* OR *flora OR flora* OR geochemistry OR isotop* OR metal* OR methane OR microb* OR nitrogen* OR nutrient* OR "organic matter*" OR oxygen* OR phosph* OR POC O…	(drag* OR dredge* OR trawl* OR fishing)	(abundance OR accumul* OR activit* OR bioavailabil* OR biomass OR composition OR concentration OR content OR distribution OR *diversity OR erosion OR flux* OR growth OR hydrodynamics* OR metabolism OR *mineralisation OR quality OR rate* OR ratio* OR respiration OR sedimentation OR signature OR stock OR structure OR turbid*)	25005	Large number of freshwater studies - add ocean / marine qualifiers

## Sheet: Qualifiers
TS = (benth* OR *benthic OR *bottom OR demersal* OR sediment* OR seabed)
benthic
bottom
demers*
sediment*
TS = (marine OR ocean* OR sea*) - decided not to include as did not help search strategy
marine*
ocean*
sea

## Sheet: Populations
TS = (bacteria* OR biogeochem* OR biomarker$ OR biot* OR bioturb* OR carbon* OR "chemical characteristic*" OR "chemical composition" OR "chemical parameter*" OR chlorophyll OR "dissolved inorganic" OR "dissolved organic" OR DOC OR *fauna OR fauna* OR *flora OR geochemistry OR habitat OR isotop* OR maerl OR methane OR microb* OR nitrogen* OR nutrient* OR "organic matter*" OR oxygen* OR phosph* OR …
bacteria*
biogeochem*
biomarker*
biota
bioturb*
carbon*
chemical characteristic
chemical composition
chemical parameter
chlorophyll
dissolved inorganic
dissolved organic
DOC
fauna*
*fauna
flora*
*flora
geochemistry
isotop*
metal*
methane
microb*
nitrogen*
nutrient*
organic matter
oxygen
phosph*
POC
primary consum*
primary produc*
resuspension
secondary consum*
secondary produc*
sulf*
sulph*
suspended partic*
suspended sediment
suspended solid
TOC

## Sheet: Interventions
TS = (drag* OR dredg* OR harvest* OR trawl* OR *trawl OR fishing OR fisher*)
beam trawl
bottom trawl
bottom trawling
fisheries
fishery
fishing
otter trawl
trawl survey
trawl surveys
trawling
dredging

## Sheet: Outcomes
TS = (abundance OR accumul* OR activit* OR bioavailabil* OR biomass OR composition OR concentration* OR content OR distribution OR *diversity OR erosion OR flux* OR growth OR hydrodynamics* OR metabolism OR *mineralisation OR *mineralization OR quality OR rate* OR ratio* OR respiration OR resuspension OR sedimentation OR signature OR stock OR structure OR turbid*)
abundance
accumul*
activit*
bioavailability
biomass
composition
concentration*
content
distribution
*diversity
erosion
flux*
growth
hydrodynamics
metabolism
*mineralisation
quality
rate*
ratio*
respiration
sedimentation
signature*
stock*
structure
turbid*
